# Supplementary material for: Composite Polyurethane-Polylactide (PUR/PLA) Flexible Filaments for 3D Fused Filament Fabrication (FFF) of Antibacterial Wound Dressings for Skin Regeneration
Source: Materials (Basel). 2021 Oct 13;14(20):6054. doi: 10.3390/ma14206054 (PMC8538761; doi:10.3390/ma14206054)
Supplement: Supplementary file 1 [file materials-14-06054-s001.zip]

Archive with 1 entries (1 files):
- materials-1386326-supplementary.pdf
